# Supplementary material for: The Impact of the Animal Housing System on Immune Cell Composition and Function in the Blood of Dromedary Camels
Source: Animals (Basel). 2022 Jan 28;12(3):317. doi: 10.3390/ani12030317 (PMC8833619; doi:10.3390/ani12030317)
Supplement: Supplementary file 1 [file animals-12-00317-s001.zip]

Archive with 1 entries (1 files):
- animals-1545236-supplementary.pdf
